# Supplementary material for: Chemical and Radiological Characterization of Serbian Peloids: Implications for Therapeutic Safety
Source: Toxics. 2026 Apr 23;14(5):355. doi: 10.3390/toxics14050355 (PMC13211522; doi:10.3390/toxics14050355)
Supplement: Supplementary file 1 [file toxics-14-00355-s001.zip]

Archive with 1 entries (1 files):
- toxics-4245512-supplementary.pdf
